# Supplementary material for: Sorbicillinoid Derivatives with the Radical Scavenging Activities from the Marine-Derived Fungus Acremonium chrysogenum C10
Source: J Fungi (Basel). 2022 May 20;8(5):530. doi: 10.3390/jof8050530 (PMC9144096; doi:10.3390/jof8050530)
Supplement: Supplementary file 1 [file jof-08-00530-s001.zip]

Archive with 1 entries (1 files):
- jof-1721082-supplementary.pdf
